# Supplementary material for: De Novo Hybrid Assembly of the Salvia miltiorrhiza Mitochondrial Genome Provides the First Evidence of the Multi-Chromosomal Mitochondrial DNA Structure of Salvia Species
Source: Int J Mol Sci. 2022 Nov 17;23(22):14267. doi: 10.3390/ijms232214267 (PMC9694629; doi:10.3390/ijms232214267)
Supplement: Supplementary file 1 [file ijms-23-14267-s001.zip]

Archive with 1 entries (1 files):
- ijms-1970424-supplementary.pdf
